# Supplementary material for: A Crosstalk- and Interferent-Free Dual Electrode Amperometric Biosensor for the Simultaneous Determination of Choline and Phosphocholine
Source: Sensors (Basel). 2021 May 19;21(10):3545. doi: 10.3390/s21103545 (PMC8160789; doi:10.3390/s21103545)
Supplement: Supplementary file 1 [file sensors-21-03545-s001.zip]

Archive with 1 entries (1 files):
- sensors-1229722-supplementary.pdf
